# Supplementary material for: The Surge of Hypervirulent ST398 MRSA Lineage With Higher Biofilm-Forming Ability Is a Critical Threat to Clinics
Source: Front Microbiol. 2021 Mar 4;12:636788. doi: 10.3389/fmicb.2021.636788 (PMC7969815; doi:10.3389/fmicb.2021.636788)
Supplement: Supplementary file 1 [file Table_1.XLSX]

## Sheet: 终表
Table S1. Distribution of STs in SA and MRSA Isolates at a general teaching hospital, 2008-2018
		STs No.(ST/S.aureus %)														MRSA STs No.(ST/MRSA %)
Year	S.aureus Isolates,No.	ST5		ST59		ST1		ST398		ST239		Other STs		MRSA Isolates,No.		ST5		ST59		ST1		ST398		ST239		Other STs
2008	770	323	41.9481	8	1.03896	22	2.85714	14	1.81818	313	40.6494	90	11.6883	643	83.5065	322	50.0778	4	0.622084	3	0.466563	0	0	312	48.5226	2	0.311042
2010	281	107	38.0783	5	1.77936	5	1.77936	10	3.55872	88	31.3167	66	23.4875	200	71.1744	105	52.5	1	0.5	2	1	0	0	85	42.5	7	3.5
2011	608	184	30.2632	17	2.79605	32	5.26316	15	2.46711	202	33.2237	158	25.9868	414	68.0921	168	40.5797	10	2.41546	28	6.76329	1	0	198	47.8261	10	2.41546
2012	462	181	39.1775	28	6.06061	37	8.00866	15	3.24675	76	16.4502	125	27.0563	301	65.1515	165	54.8173	17	5.64784	31	10.299	1	0.332226	76	25.2492	11	3.65449
2015	513	184	35.8674	18	3.50877	103	20.078	19	3.7037	25	4.87329	164	31.9688	339	66.0819	172	50.7375	12	3.53982	87	25.6637	7	2.0649	25	7.37463	36	10.6195
2016	426	206	48.3568	23	5.39906	17	3.99061	39	9.15493	10	2.34742	131	30.7512	268	62.9108	195	72.7612	17	6.34328	14	5.22388	13	4.85075	10	3.73134	19	7.08955
2017	421	159	37.7672	24	5.70071	28	6.65083	44	10.4513	8	1.90024	158	37.5297	228	54.1568	138	60.5263	18	7.89474	18	7.89474	18	7.89474	8	3.50877	28	12.2807
2018	397	114	28.7154	32	8.06045	28	7.0529	34	8.56423	8	2.01511	181	45.5919	195	49.1184	99	50.7692	26	13.3333	21	10.7692	14	7.17949	8	4.10256	27	13.8462
