# Supplementary material for: The Surge of Hypervirulent ST398 MRSA Lineage With Higher Biofilm-Forming Ability Is a Critical Threat to Clinics
Source: Front Microbiol. 2021 Mar 4;12:636788. doi: 10.3389/fmicb.2021.636788 (PMC7969815; doi:10.3389/fmicb.2021.636788)
Supplement: Supplementary file 2 [file Table_2.XLS]

## Sheet: Sheet1
Table S2. Characteristics of isolates used for phylogenetic tree
No. of sequence	Name	Culture Name	Year	Host	spa type	MLST	MSSA/MRSA	Infection type	age	gender	CN	P	FOX	CZ	LEV	E	DA	SXT	FOS	RD	TEC	VA	LZD
1	15-398-4	15-0285	2015	Adult	t034	ST398	HO-MRSA	SSTIs	59	f
2	15-398-5	15-0338	2015	Adult	t034	ST398	HO-MRSA	Sterile body fluid(blood)	61	f
3	15-398-6	15-0339	2015	Adult	t034	ST398	HO-MRSA	Sterile body fluid(CSF)	24	m
4	15-398-7	15-0341	2015	Adult	t034	ST398	HO-MRSA	SSTIs	24	f
5	15-398-9	15-0348	2015	Adult	t034	ST398	HO-MRSA	Respiratory	53	f
6	15-398-10	15-0406	2015	Adult	t034	ST398	HO-MRSA	Respiratory	26	m
7	15-398-19	15-0897	2015	Adult	t034	ST398	HO-MRSA	Respiratory	68	f
8	16-398-1	16-0038	2016	Adult	t034	ST398	HO-MRSA	other	27	m
9	16-398-07	16-0212	2016	Adult	t034	ST398	HO-MRSA	SSTIs	69	f
10	16-398-08	16-0235	2016	Adult	t034	ST398	HO-MRSA	SSTIs	65	f
11	16-398-10	16-0345	2016	Adult	t034	ST398	HO-MRSA	Respiratory	42	f
12	16-398-12	16-0364	2016	Adult	t034	ST398	HO-MRSA	SSTIs	42	m
13	16-398-14	16-0443	2016	Adult	t034	ST398	HO-MRSA	Sterile body fluid	55	m
14	16-398-15	16-0447	2016	Adult	t034	ST398	HO-MRSA	SSTIs	16	f
15	16-398-22	16-0593	2016	Adult	t11374	ST398	HO-MRSA	Respiratory	50	f
16	16-398-30	16-0668	2016	Adult	t571	ST398	HO-MRSA	SSTIs	36	f
17	16-398-31	16-0670	2016	Adult	t034	ST398	HO-MRSA	Respiratory	18	f
18	16-398-35	16-0716	2016	Adult	t034	ST398	HO-MRSA	SSTIs	63	f
19	16-398-36	16-0774	2016	Adult	t034	ST398	HO-MRSA	Respiratory	75	f
20	16-398-39	16-0911	2016	Adult	t034	ST398	HO-MRSA	SSTIs	63	m
21	17-398-09	17-0367	2017	Adult	t034	ST398	HO-MRSA	SSTIs	79	f
22	17-398-10	17-0386	2017	Adult	t571	ST398	HO-MRSA	Sterile body fluid	55	m
23	17-398-11	17-0421	2017	Adult	t034	ST398	HO-MRSA	Sterile body fluid(blood)	53	m
24	17-398-12	17-0422	2017	Adult	t034	ST398	HO-MRSA	other	53	m
25	17-398-18	17-0516	2017	Adult	t2970	ST398	HO-MRSA	SSTIs	50	m
26	17-398-20	17-0525	2017	Adult	t034	ST398	HO-MRSA	SSTIs	31	m
27	17-398-21	17-0542	2017	Adult	t034	ST398	HO-MRSA	SSTIs	60	f
28	17-398-25	17-0625	2017	Adult	t5635	ST398	HO-MRSA	SSTIs	31	m
29	17-398-26	17-0641	2017	Adult	t034	ST398	HO-MRSA	SSTIs	47	m
30	17-398-29	17-0676	2017	Adult	t034	ST398	HO-MRSA	Sterile body fluid	23	m
31	17-398-30	17-0677	2017	Adult	t034	ST398	HO-MRSA	Respiratory	45	f
32	17-398-35	17-0806	2017	Adult	t034	ST398	HO-MRSA	SSTIs	29	f
33	17-398-36	17-0851	2017	Adult	t034	ST398	HO-MRSA	SSTIs	33	m
34	17-398-37	17-0866	2017	Adult	t034	ST398	HO-MRSA	Respiratory	42	m
35	17-398-38	17-0889	2017	Adult	t5838	ST398	HO-MRSA	Sterile body fluid	31	f
36	17-398-40	17-0915	2017	Adult	t034	ST398	HO-MRSA	SSTIs	49	m
37	17-398-42	17-0964	2017	Adult	t1793	ST398	HO-MRSA	Respiratory	52	m
38	17-398-43	17-0979	2017	Adult	t034	ST398	HO-MRSA	Respiratory	77	f
39	18-398-01	18-0016	2018	Adult	t034	ST398	HO-MRSA	SSTIs	67	m
40	18-398-04	18-0116	2018	Adult	t034	ST398	HO-MRSA	SSTIs	29	m
41	18-398-05	18-0147	2018	Adult	t034	ST398	HO-MRSA	Respiratory	87	f
42	18-398-11	18-0556	2018	Adult	t034	ST398	HO-MRSA	Respiratory	77	f
43	18-398-13	18-0595	2018	Adult	t571	ST398	HO-MRSA	SSTIs	51	m
44	18-398-14	18-0620	2018	Adult	t034	ST398	HO-MRSA	SSTIs	20	m
45	18-398-15	18-0652	2018	Adult	t571	ST398	HO-MRSA	Respiratory	18	f
46	18-398-16	18-0653	2018	Adult	t034	ST398	HO-MRSA	SSTIs	47	f
47	18-398-21	18-0674	2018	Adult	t8290	ST398	HO-MRSA	Respiratory	41	m
48	18-398-26	18-0952	2018	Adult	t034	ST398	HO-MRSA	SSTIs	62	m
49	18-398-29	18-1204	2018	Adult	t034	ST398	HO-MRSA	SSTIs	49	m
50	18-398-31	18-1213	2018	Adult	t034	ST398	HO-MRSA	SSTIs	55	m
51	18-398-32	18-1214	2018	Adult	t034	ST398	HO-MRSA	Respiratory	39	m
52	18-398-33	18-1218	2018	Adult	t034	ST398	HO-MRSA	SSTIs	77	m
53	HO-MRSA-1	3927	2014	Adult	t034	ST398	HO-MRSA	Respiratory	78	m
54	HO-MRSA-2	T54	2014	Adult	t034	ST398	HO-MRSA	Respiratory	69	m
55	HO-MRSA-3	107	2012	Adult	t034	ST398	HO-MRSA	Respiratory	3	m
56	HO-MRSA-4	132	2011	Adult	t011	ST398	HO-MRSA	Respiratory	0.5	m
57	HO-MRSA-5	153	2012	Child	t034	ST398	HO-MRSA	SSTI	0.5	m
58	HO-MRSA-6	191	2012	Child	t571	ST398	HO-MRSA	SSTI	0.5	m
59	HO-MRSA-7		2011	Adult	t034	ST398	HO-MRSA	SSTI		f
60	HO-MSSA-8	Q76	2010	Adult	t034	ST398	HO-MSSA	Respiratory	85	m
61	HO-MSSA-9	Z53	2014	Adult	t034	ST398	HO-MSSA	Respiratory		f
62	HO-MSSA-10	6068	2011	Adult	t571	ST398	HO-MSSA	SSTIs	46	m
63	HO-MSSA-11	AD38	2014	Adult	t571	ST398	HO-MSSA	Respiratory	24	f
64	HO-MSSA-12	AC62	2014	Adult	t1451	ST398	HO-MSSA	Respiratory	55	m
65	HO-MSSA-13	AG71	2014	Adult	t3085	ST398	HO-MSSA	SSTIs	69	f
66	HO-MSSA-14	K23	2014	Adult	t571	ST398	HO-MSSA	Respiratory	31	m
67	HO-MSSA-15	67	2010	Adult	t011	ST398	HO-MSSA	SSTIs	46	m
68	HO-MSSA-16	117	2011	Adult	t034	ST398	HO-MSSA	SSTIs	29	m
69	HO-MSSA-17	183	2012	Adult	t1451	ST398	HO-MSSA	SSTIs	80	f
70	HO-MSSA-18	239	2014	Adult	t034	ST398	HO-MSSA	SSTIs	29	m
71	HO-MSSA-19	251	2010	Adult	t1451	ST398	HO-MSSA	Respiratory	89	f
72	HO-MSSA-20	372	2014	Adult	t571	ST398	HO-MSSA	SSTIs	29	m
73	HO-MSSA-21	374	2014	Adult	t571	ST398	HO-MSSA	SSTIs	29	m
74	HO-MSSA-22	727	2012	Adult	t571	ST398	HO-MSSA	SSTIs	64	f
75	HO-MSSA-23	826	2012	Adult	t571	ST398	HO-MSSA	Respiratory	64	f
76	HO-MSSA-24	879	2012	Adult	t1255	ST398	HO-MSSA	SSTIs	16	m
77	HO-MSSA-25	6	2010	Adult	t034	ST398	HO-MSSA	SSTIs	0.5	m
78	HO-MSSA-26	25	2012	Child	t034	ST398	HO-MSSA	SSTIs	0.5	m
79	HO-MSSA-27	29	2012	Child	t571	ST398	HO-MSSA	SSTIs	0.5	m
80	HO-MSSA-28	88	2012	Child	t011	ST398	HO-MSSA	Respiratory	0.5	f
81	HO-MSSA-29	121	2012	Child	t571	ST398	HO-MSSA	SSTIs	5	f
82	HO-MSSA-30	134	2010	Adult	t034	ST398	HO-MSSA	Respiratory	0.5	f
83	HO-MSSA-31	159	2012	Child	t034	ST398	HO-MSSA	Respiratory	0.5	f
84	HO-MSSA-32	161	2012	Child	t571	ST398	HO-MSSA	Respiratory	0.5	m
85	HO-MSSA-33	540	2012	Adult	t034	ST398	HO-MSSA	SSTIs
86	HO-MSSA-34	334	2011	Adult	t571	ST398	HO-MSSA	Respiratory
87	HO-MSSA-35	436	2014	Adult	t571	ST398	HO-MSSA	Respiratory
88	HO-MSSA-36	980	2012	Adult	t034	ST398	HO-MSSA	Respiratory
89	HO-MSSA-37	857	2011	Adult	t034	ST398	HO-MSSA	SSTIs
90	HO-MSSA-38	475	2010	Adult	t034	ST398	HO-MSSA	SSTIs
91	HO-MSSA-39	175	2012	Child	t034	ST398	HO-MSSA	SSTIs
92	HO-MSSA-40	1061	2012	Child	t011	ST398	HO-MSSA	SSTIs
93	HO-MSSA-41	835	2012	Adult	t034	ST398	HO-MSSA	Respiratory
94	HO-MSSA-42	347	2014	Adult	t1451	ST398	HO-MSSA	SSTIs
95	HO-MSSA-43	978	2011	Adult	t571	ST398	HO-MSSA	Respiratory
96	HO-MSSA-44	117	2011	Adult	t571	ST398	HO-MSSA	Respiratory
97	HO-MSSA-45	1007	2011	Adult	t7160	ST398	HO-MSSA	SSTIs
98	HO-MSSA-46	376	2012	Adult	t011	ST398	HO-MSSA	SSTIs
99	HO-MSSA-47	109	2012	Child	t034	ST398	HO-MSSA	SSTIs
100	HO-MSSA-48	577	2012	Child	t571	ST398	HO-MSSA	SSTIs
101	HO-MSSA-49	944	2014	Adult	t1451	ST398	HO-MSSA	SSTIs
102	HO-MSSA-50	1025	2014	Adult	t571	ST398	HO-MSSA	SSTIs
103	HO-MSSA-51	343	2012	Adult	t1451	ST398	HO-MSSA	Respiratory
104	HO-MSSA-52	524	2014	Adult	t034	ST398	HO-MSSA	Respiratory
105	HO-MSSA-53	946	2014	Adult	t571	ST398	HO-MSSA	Respiratory
106	HO-MSSA-54	1089	2011	Adult	t034	ST398	HO-MSSA	SSTIs
107	HO-MSSA-55	898	2010	Adult	t034	ST398	HO-MSSA	SSTIs
108	HO-MSSA-56	1059	2011	Adult	t034	ST398	HO-MSSA	SSTIs
109	HO-MSSA-57	38	2014	Adult	t034	ST398	HO-MSSA	SSTIs
110	HO-MSSA-58	108	2014	Adult	t571	ST398	HO-MSSA	Respiratory
111	HO-MSSA-59	153	2012	Adult	t034	ST398	HO-MSSA	SSTIs
112	HO-MSSA-60	287	2011	Adult	t571	ST398	HO-MSSA	Respiratory
113	HO-MSSA-61	348	2010	Adult	t571	ST398	HO-MSSA	SSTIs
