# Supplementary material for: The Surge of Hypervirulent ST398 MRSA Lineage With Higher Biofilm-Forming Ability Is a Critical Threat to Clinics
Source: Front Microbiol. 2021 Mar 4;12:636788. doi: 10.3389/fmicb.2021.636788 (PMC7969815; doi:10.3389/fmicb.2021.636788)
Supplement: Supplementary file 3 [file Table_3.XLSX]

## Sheet: Sheet1
Table S3. Primers for real-time PCR
Primer name	Sequences (5'->3')
gyrB-F	CAAATGATCACAGCATTTGGTACAG
gyrB-R	CGGCATCAGTCATAATGACGAT
hla-F	CTGATTACTATCCAAGAAATTCGATTG
hla-R	CTTTCCAGCCTACTTTTTTATCAGT
RNA3-F	ATAGCACTGAGTCCAAGGAAACTAACT
RNA3-R	GCCATCCCAACTTAATAACCATGT
